# Supplementary material for: GhMYB52 Like: A Key Factor That Enhances Lint Yield by Negatively Regulating the Lignin Biosynthesis Pathway in Fibers of Upland Cotton (Gossypium hirsutum L.)
Source: Int J Mol Sci. 2024 Apr 30;25(9):4921. doi: 10.3390/ijms25094921 (PMC11084151; doi:10.3390/ijms25094921)
Supplement: Supplementary file 1 [file ijms-25-04921-s001.zip]

Archive with 1 entries (1 files):
- ijms-2944568-supplementary.pdf
